# Supplementary material for: Functional divergence of the sarcomeric myosin, MYH7b, supports species-specific biological roles
Source: J Biol Chem. 2022 Nov 9;299(1):102657. doi: 10.1016/j.jbc.2022.102657 (PMC9800208; doi:10.1016/j.jbc.2022.102657)
Supplement: Table S1 [file mmc5.xlsx]

## Sheet: Protein ID Probability
Protein ID Probability
Identified Proteins (9)	Accession Number	Molecular Weight	Cardiac LC 1	Skeletal LC 1	Cardiac LC 2	Skeletal LC 2	Cardiac HC 1	Skeletal HC 1	Cardiac HC 2	Skeletal HC 2
pyMYH1	pyMYH1	221 kDa	1	1	0	1	1	1	1	1
pyMYH15	pyMYH15	215 kDa	0	0	0	0	1	1	1	1
pyMYL1	pyMYL1	21 kDa	1	1	1	1	0	0	0	0
pyMYH3	pyMYH3	224 kDa	1	0	0	0	1	1	1	1
pyMYH7b	pyMYH7b	224 kDa	0	0	0	0	0	1	0	1
pyMYH7	pyMYH7	190 kDa	0	0	0	0	0	1	0	1
pyMYL4	pyMYL4	21 kDa	1	0	1	0	0	0	0	0
pyMYH6	pyMYH6	220 kDa	0	0	0	0	0	1	0	1
pyMYLPF	pyMYLPF	20 kDa	0	1	0	0	0	0	0	0

## Sheet: % coverage 
% Coverage
Identified Proteins (9)	Accession Number	Molecular Weight	Cardiac LC 1	Skeletal LC 1	Cardiac LC 2	Skeletal LC 2	Cardiac HC 1	Skeletal HC 1	Cardiac HC 2	Skeletal HC 2
pyMYH1	pyMYH1	221 kDa	0.145	0.0505	0	0.0265	0.195	0.575	0.22	0.578
pyMYH15	pyMYH15	215 kDa	0	0	0	0	0.549	0.188	0.528	0.127
pyMYL1	pyMYL1	21 kDa	0.364	0.882	0.4	0.882	0	0	0	0
pyMYH3	pyMYH3	224 kDa	0.051	0	0	0	0.111	0.253	0.0958	0.556
pyMYH7b	pyMYH7b	224 kDa	0	0	0	0	0	0.463	0	0.43
pyMYH7	pyMYH7	190 kDa	0	0	0	0	0	0.511	0	0.25
pyMYL4	pyMYL4	21 kDa	0.725	0	0.725	0	0	0	0	0
pyMYH6	pyMYH6	220 kDa	0	0	0	0	0	0.213	0	0.146
pyMYLPF	pyMYLPF	20 kDa	0	0.131	0	0	0	0	0	0

## Sheet: Exclusive Unique Peptides
Exclusive Unique Peptides
Identified Proteins (9)	Accession Number	Molecular Weight	Cardiac LC 1	Skeletal LC 1	Cardiac LC 2	Skeletal LC 2	Cardiac HC 1	Skeletal HC 1	Cardiac HC 2	Skeletal HC 2
pyMYH1	pyMYH1	221 kDa	20	7	0	4	31	116	34	113
pyMYH15	pyMYH15	215 kDa	0	0	0	0	79	15	77	7
pyMYL1	pyMYL1	21 kDa	7	17	8	16	0	0	0	0
pyMYH3	pyMYH3	224 kDa	2	0	0	0	2	16	3	69
pyMYH7b	pyMYH7b	224 kDa	0	0	0	0	0	57	0	50
pyMYH7	pyMYH7	190 kDa	0	0	0	0	0	50	0	11
pyMYL4	pyMYL4	21 kDa	10	0	10	0	0	0	0	0
pyMYH6	pyMYH6	220 kDa	0	0	0	0	0	3	0	2
pyMYLPF	pyMYLPF	20 kDa	0	2	0	0	0	0	0	0

## Sheet: Exclusive Unique Spectrum
Exclusive Unique Spectrum
Identified Proteins (9)	Accession Number	Molecular Weight	Cardiac LC 1	Skeletal LC 1	Cardiac LC 2	Skeletal LC 2	Cardiac HC 1	Skeletal HC 1	Cardiac HC 2	Skeletal HC 2
pyMYH1	pyMYH1	221 kDa	25	8	0	5	39	226	39	246
pyMYH15	pyMYH15	215 kDa	0	0	0	0	139	21	114	12
pyMYL1	pyMYL1	21 kDa	10	40	9	34	0	0	0	0
pyMYH3	pyMYH3	224 kDa	2	0	0	0	3	25	3	117
pyMYH7b	pyMYH7b	224 kDa	0	0	0	0	0	76	0	69
pyMYH7	pyMYH7	190 kDa	0	0	0	0	0	79	0	13
pyMYL4	pyMYL4	21 kDa	19	0	17	0	0	0	0	0
pyMYH6	pyMYH6	220 kDa	0	0	0	0	0	4	0	2
pyMYLPF	pyMYLPF	20 kDa	0	2	0	0	0	0	0	0

## Sheet: Exclusive Spectrum
Exclusive Spectrum
Identified Proteins (9)	Accession Number	Molecular Weight	Cardiac LC 1	Skeletal LC 1	Cardiac LC 2	Skeletal LC 2	Cardiac HC 1	Skeletal HC 1	Cardiac HC 2	Skeletal HC 2
pyMYH1	pyMYH1	221 kDa	155	21	0	10	108	1535	118	1861
pyMYH15	pyMYH15	215 kDa	0	0	0	0	603	45	375	24
pyMYL1	pyMYL1	21 kDa	33	282	23	191	0	0	0	0
pyMYH3	pyMYH3	224 kDa	5	0	0	0	9	74	7	375
pyMYH7b	pyMYH7b	224 kDa	0	0	0	0	0	198	0	175
pyMYH7	pyMYH7	190 kDa	0	0	0	0	0	180	0	23
pyMYL4	pyMYL4	21 kDa	87	0	62	0	0	0	0	0
pyMYH6	pyMYH6	220 kDa	0	0	0	0	0	12	0	3
pyMYLPF	pyMYLPF	20 kDa	0	3	0	0	0	0	0	0

## Sheet: Total Spectrum
Total Spectrum
Identified Proteins (9)	Accession Number	Molecular Weight	Cardiac LC 1	Skeletal LC 1	Cardiac LC 2	Skeletal LC 2	Cardiac HC 1	Skeletal HC 1	Cardiac HC 2	Skeletal HC 2
pyMYH1	pyMYH1	221 kDa	155	21	0	10	108	1535	118	1861
pyMYH15	pyMYH15	215 kDa	0	0	0	0	686	193	428	215
pyMYL1	pyMYL1	21 kDa	33	282	23	191	0	0	0	0
pyMYH3	pyMYH3	224 kDa	15	0	0	0	86	361	58	720
pyMYH7b	pyMYH7b	224 kDa	0	0	0	0	0	382	0	391
pyMYH7	pyMYH7	190 kDa	0	0	0	0	0	374	0	239
pyMYL4	pyMYL4	21 kDa	112	0	76	0	0	0	0	0
pyMYH6	pyMYH6	220 kDa	0	0	0	0	0	307	0	298
pyMYLPF	pyMYLPF	20 kDa	0	3	0	0	0	0	0	0

## Sheet: Quantitative Value
Quantitative Value
Identified Proteins (9)	Accession Number	Molecular Weight	Cardiac LC 1	Skeletal LC 1	Cardiac LC 2	Skeletal LC 2	Cardiac HC 1	Skeletal HC 1	Cardiac HC 2	Skeletal HC 2
pyMYH1	pyMYH1	221 kDa	570.86	79.616	0	57.718	142.38	564.97	226.65	579.75
pyMYH15	pyMYH15	215 kDa	0	0	0	0	904.37	71.036	822.08	66.978
pyMYL1	pyMYL1	21 kDa	121.54	1069.1	269.52	1102.4	0	0	0	0
pyMYH3	pyMYH3	224 kDa	55.244	0	0	0	113.38	132.87	111.4	224.3
pyMYH7b	pyMYH7b	224 kDa	0	0	0	0	0	140.6	0	121.81
pyMYH7	pyMYH7	190 kDa	0	0	0	0	0	137.65	0	74.455
pyMYL4	pyMYL4	21 kDa	412.49	0	890.6	0	0	0	0	0
pyMYH6	pyMYH6	220 kDa	0	0	0	0	0	112.99	0	92.835
pyMYLPF	pyMYLPF	20 kDa	0	11.374	0	0	0	0	0	0

## Sheet: NCBI Accession
HC Gene	NCBI Accession		LC Gene	NCBI Accession
pyMYH1	XP_025018919.1		pyMYL1	XP_007421729.1
pyMYH3	XP_025018918.1		pyMYL2	XP_025018847.1
pyMYH6	XP_025029596.1		pyMYL4	XP_007422441.1
pyMYH7	XP_025029595.1		pyMYL5	XP_007431998.1
pyMYH7b	XP_007419944.1		pyMYL6	XP_007426151.1
pyMYH15	XP_007429332.1		pyMYL6B	XP_007426150.1
pyMYH16	XP_025026462.1		pyMYL7	XP_007420092.1
			pyMYL9	XP_007436666.1
			pyMYL10	XP_025028611.1
			pyMYLPF	XP_025024969.1
