# Supplementary material for: Functional divergence of the sarcomeric myosin, MYH7b, supports species-specific biological roles
Source: J Biol Chem. 2022 Nov 9;299(1):102657. doi: 10.1016/j.jbc.2022.102657 (PMC9800208; doi:10.1016/j.jbc.2022.102657)
Supplement: Table S2 [file mmc6.xlsx]

## Sheet: Protein ID Probability
Protein ID Probability
Identified Proteins (11)	Accession Number	Molecular Weight	Cardiac HC	Skeletal HC	Cardiac LC	Skeletal LC
pyMYH1	pyMYH1	221 kDa	1	1	1	1
pyMYH15	pyMYH15	215 kDa	1	0	0	0
pyMYH7b	pyMYH7b	224 kDa	1	1	1	1
pyMYH3	pyMYH3	224 kDa	1	1	1	1
pyMYH7	pyMYH7	190 kDa	1	1	1	1
pyMYLPF	pyMYLPF	20 kDa	0	0	0	1
pyMYL7	pyMYL7	20 kDa	0	0	1	0
pyMYH6	pyMYH6	220 kDa	1	1	0	0
pyMYL1	pyMYL1	21 kDa	0	0	1	1
pyMYL2	pyMYL2	19 kDa	0	0	0	1
pyMYL4	pyMYL4	21 kDa	0	0	1	0

## Sheet: % Coverage
% Coverage
Identified Proteins (11)	Accession Number	Molecular Weight	Cardiac HC	Skeletal HC	Cardiac LC	Skeletal LC
pyMYH1	pyMYH1	221 kDa	0.27	0.598	0.113	0.135
pyMYH15	pyMYH15	215 kDa	0.487	0	0	0
pyMYH7b	pyMYH7b	224 kDa	0.13	0.512	0.0448	0.0484
pyMYH3	pyMYH3	224 kDa	0.106	0.564	0.0793	0.0881
pyMYH7	pyMYH7	190 kDa	0.112	0.476	0.0926	0.075
pyMYLPF	pyMYLPF	20 kDa	0	0	0	0.794
pyMYL7	pyMYL7	20 kDa	0	0	0.592	0
pyMYH6	pyMYH6	220 kDa	0.191	0.206	0	0
pyMYL1	pyMYL1	21 kDa	0	0	0.0872	0.4
pyMYL2	pyMYL2	19 kDa	0	0	0	0.262
pyMYL4	pyMYL4	21 kDa	0	0	0.295	0

## Sheet: % Total Spectra
% Total Spectra
Identified Proteins (11)	Accession Number	Molecular Weight	Cardiac HC	Skeletal HC	Cardiac LC	Skeletal LC
pyMYH1	pyMYH1	221 kDa	0.17	0.47	0.12	0.14
pyMYH15	pyMYH15	215 kDa	0.33	0	0	0
pyMYH7b	pyMYH7b	224 kDa	0.069	0.073	0.013	0.014
pyMYH3	pyMYH3	224 kDa	0.011	0.072	0.015	0.007
pyMYH7	pyMYH7	190 kDa	0.0039	0.028	0.021	0.016
pyMYLPF	pyMYLPF	20 kDa	0	0	0	0.27
pyMYL7	pyMYL7	20 kDa	0	0	0.15	0
pyMYH6	pyMYH6	220 kDa	0.013	0.0016	0	0
pyMYL1	pyMYL1	21 kDa	0	0	0.0077	0.042
pyMYL2	pyMYL2	19 kDa	0	0	0	0.019
pyMYL4	pyMYL4	21 kDa	0	0	0.018	0

## Sheet: Exclusive Unique Peptides
Exclusive Unique Peptides
Identified Proteins (11)	Accession Number	Molecular Weight	Cardiac HC	Skeletal HC	Cardiac LC	Skeletal LC
pyMYH1	pyMYH1	221 kDa	41	123	18	23
pyMYH15	pyMYH15	215 kDa	60	0	0	0
pyMYH7b	pyMYH7b	224 kDa	13	76	3	3
pyMYH3	pyMYH3	224 kDa	6	70	2	2
pyMYH7	pyMYH7	190 kDa	3	45	4	2
pyMYLPF	pyMYLPF	20 kDa	0	0	0	13
pyMYL7	pyMYL7	20 kDa	0	0	10	0
pyMYH6	pyMYH6	220 kDa	12	3	0	0
pyMYL1	pyMYL1	21 kDa	0	0	2	7
pyMYL2	pyMYL2	19 kDa	0	0	0	4
pyMYL4	pyMYL4	21 kDa	0	0	3	0

## Sheet: Exclusive Unique Spectrum
Exclusive Unique Spectrum
Identified Proteins (11)	Accession Number	Molecular Weight	Cardiac HC	Skeletal HC	Cardiac LC	Skeletal LC
pyMYH1	pyMYH1	221 kDa	54	272	18	28
pyMYH15	pyMYH15	215 kDa	109	0	0	0
pyMYH7b	pyMYH7b	224 kDa	23	131	3	4
pyMYH3	pyMYH3	224 kDa	8	111	2	2
pyMYH7	pyMYH7	190 kDa	3	60	4	3
pyMYLPF	pyMYLPF	20 kDa	0	0	0	28
pyMYL7	pyMYL7	20 kDa	0	0	16	0
pyMYH6	pyMYH6	220 kDa	14	3	0	0
pyMYL1	pyMYL1	21 kDa	0	0	2	7
pyMYL2	pyMYL2	19 kDa	0	0	0	5
pyMYL4	pyMYL4	21 kDa	0	0	3	0

## Sheet: Exclusive Spectrum
Exclusive Spectrum
Identified Proteins (11)	Accession Number	Molecular Weight	Cardiac HC	Skeletal HC	Cardiac LC	Skeletal LC
pyMYH1	pyMYH1	221 kDa	297	2626	46	78
pyMYH15	pyMYH15	215 kDa	583	0	0	0
pyMYH7b	pyMYH7b	224 kDa	124	410	5	8
pyMYH3	pyMYH3	224 kDa	20	405	6	4
pyMYH7	pyMYH7	190 kDa	7	159	8	9
pyMYLPF	pyMYLPF	20 kDa	0	0	0	154
pyMYL7	pyMYL7	20 kDa	0	0	57	0
pyMYH6	pyMYH6	220 kDa	23	9	0	0
pyMYL1	pyMYL1	21 kDa	0	0	3	24
pyMYL2	pyMYL2	19 kDa	0	0	0	11
pyMYL4	pyMYL4	21 kDa	0	0	7	0

## Sheet: Total Spectrum
Total Spectrum
Identified Proteins (11)	Accession Number	Molecular Weight	Cardiac HC	Skeletal HC	Cardiac LC	Skeletal LC
pyMYH1	pyMYH1	221 kDa	297	2626	46	78
pyMYH15	pyMYH15	215 kDa	776	0	0	0
pyMYH7b	pyMYH7b	224 kDa	188	675	23	31
pyMYH3	pyMYH3	224 kDa	88	834	33	48
pyMYH7	pyMYH7	190 kDa	116	486	33	41
pyMYLPF	pyMYLPF	20 kDa	0	0	0	154
pyMYL7	pyMYL7	20 kDa	0	0	57	0
pyMYH6	pyMYH6	220 kDa	76	362	0	0
pyMYL1	pyMYL1	21 kDa	0	0	3	24
pyMYL2	pyMYL2	19 kDa	0	0	0	11
pyMYL4	pyMYL4	21 kDa	0	0	9	0

## Sheet: Quantitative Value
Quantitative Value
Identified Proteins (11)	Accession Number	Molecular Weight	Cardiac HC	Skeletal HC	Cardiac LC	Skeletal LC
pyMYH1	pyMYH1	221 kDa	274.41	750.33	321.05	286.97
pyMYH15	pyMYH15	215 kDa	716.98	0	0	0
pyMYH7b	pyMYH7b	224 kDa	173.7	192.87	160.53	114.05
pyMYH3	pyMYH3	224 kDa	81.307	238.3	230.32	176.6
pyMYH7	pyMYH7	190 kDa	107.18	138.87	230.32	150.84
pyMYLPF	pyMYLPF	20 kDa	0	0	0	566.58
pyMYL7	pyMYL7	20 kDa	0	0	397.83	0
pyMYH6	pyMYH6	220 kDa	70.22	103.43	0	0
pyMYL1	pyMYL1	21 kDa	0	0	20.938	88.298
pyMYL2	pyMYL2	19 kDa	0	0	0	40.47
pyMYL4	pyMYL4	21 kDa	0	0	62.815	0

## Sheet: NCBI Accession
HC Gene	NCBI Accession		LC Gene	NCBI Accession
pyMYH1	XP_025018919.1		pyMYL1	XP_007421729.1
pyMYH3	XP_025018918.1		pyMYL2	XP_025018847.1
pyMYH6	XP_025029596.1		pyMYL4	XP_007422441.1
pyMYH7	XP_025029595.1		pyMYL5	XP_007431998.1
pyMYH7b	XP_007419944.1		pyMYL6	XP_007426151.1
pyMYH15	XP_007429332.1		pyMYL6B	XP_007426150.1
pyMYH16	XP_025026462.1		pyMYL7	XP_007420092.1
			pyMYL9	XP_007436666.1
			pyMYL10	XP_025028611.1
			pyMYLPF	XP_025024969.1
